# Supplementary material for: Tendon release reduced joint stiffness with unaltered leg stiffness during gait in spastic diplegic cerebral palsy
Source: PLoS One. 2021 Jan 15;16(1):e0245616. doi: 10.1371/journal.pone.0245616 (PMC7810324; doi:10.1371/journal.pone.0245616)
Supplement: S1 File — (XLSX) [file pone.0245616.s001.xlsx]

## Sheet: 工作表1
Group	LK	Load Response	Mid-Stance	Terminal Stance	Pre-Swing	HJK	Load Response	Mid-Stance	Terminal Stance	Pre-Swing	KJK	Load Response	Mid-Stance	Terminal Stance	Pre-Swing	AJK	Load Response	Mid-Stance	Terminal Stance	Pre-Swing	MC	Load Response	Mid-Stance	Terminal Stance	Pre-Swing	SC	Load Response	Mid-Stance	Terminal Stance	Pre-Swing	Ratio	Load Response	Mid-Stance	Terminal Stance	Pre-Swing
Norm		15.6437	22.2146	10.4757	9.00648		2.5424	0.315164	0.749103	0.519063		1.13761	1.37518	0.450318	0.07347		0.306785	0.643686	1.56143	0.735605		0.175722	0.748728	0.766044	1.80628		15.468	21.4659	9.7097	7.2002		1.13604	3.48799	7.88947	25.0865
Norm		20.1495	14.9773	8.73839	7.88589		3.97714	0.250104	0.507456	0.854977		1.7145	1.62004	0.366136	0.125923		0.425063	0.969877	0.91364	0.668747		0.301479	0.704532	0.744625	1.4748		19.8481	14.2727	7.99377	6.41109		1.51894	4.93621	9.31507	23.0039
Norm		14.9063	4.84987	8.05829	3.91226		4.08672	0.272571	0.259165	0.719453		0.951456	1.14717	0.554781	0.177544		0.45988	0.515812	1.46775	0.810106		0.651105	0.446854	0.661261	0.439988		14.2552	4.40301	7.39703	3.47228		4.56748	10.1488	8.93954	12.6715
Norm		26.9046	21.2114	8.82978	8.77812		3.28211	0.328561	0.544273	0.528641		2.06243	0.910165	0.29765	0.0942439		0.484636	0.465055	4.55659	1.02448		0.645799	0.880746	0.809791	2.08688		26.2588	20.3307	8.00388	6.69124		2.45936	4.3321	10.3969	31.1883
Norm		24.0471	14.6582	9.6746	8.23102		1.83493	0.336006	0.884544	0.417849		1.3198	0.995917	0.224044	0.112533		0.23119	0.52878	1.83846	0.543661		0.148464	0.758978	0.726107	1.94655		23.8986	13.8614	8.9485	6.28446		0.621224	6.17981	8.11428	30.9741
Norm		7.65719	17.8885	5.74528	5.89762		1.64714	0.244896	0.370127	0.435375		1.32188	0.851391	0.406979	0.0745735		0.700498	1.1839	3.66335	0.771457		0.131074	0.486298	0.4928	1.29781		7.52612	17.4022	5.25248	4.59875		1.74159	2.79447	9.38224	40.268
Norm		11.4591	13.7839	10.3956	5.88825		2.18006	0.19023	0.478692	0.645491		1.24117	0.850232	0.32422	0.105442		0.37837	0.610624	2.73091	0.770076		0.462582	0.872987	0.758314	1.46001		10.9965	12.9109	9.6373	4.42824		4.20664	6.76162	7.86853	32.9704
Norm		15.9155	9.51819	6.93613	2.17342		3.91402	0.289762	0.536272	0.396684		0.997565	1.33872	0.371731	0.098941		0.578558	1.40085	1.15803	1.05176		0.393418	0.714147	0.807061	0.532004		15.5221	8.80405	6.12907	1.64142		2.53456	8.11158	13.1678	32.4113
Norm		16.9574	21.2516	11.4313	4.31742		4.76239	0.2769	0.651117	0.45208		1.06405	1.14916	0.42802	0.117603		0.379559	0.857496	1.22282	0.714691		0.172499	1.30922	1.1797	1.05679		16.7849	19.9424	10.2516	3.26063		1.0277	6.56498	11.5075	32.4106
Norm		11.2226	19.2527	11.2028	5.78465		3.05978	0.414356	0.569954	0.677161		1.53465	1.30249	0.436383	0.0940429		0.54502	0.605874	2.91281	0.704887		0.318394	1.05909	1.12053	1.41665		10.9042	18.1936	10.0822	4.368		2.91992	5.82124	11.1139	32.4325
Norm		5.45941	9.8821	9.1985	3.06562		3.24921	0.288885	0.472685	0.484603		1.67422	1.08381	0.34048	0.1476		0.576631	0.984919	0.867017	0.383994		0.285287	0.79038	1.03937	0.794925		5.17413	9.09172	8.15913	2.2707		5.51372	8.69341	12.7388	35.0079
Norm		9.9082	6.15727	5.26506	5.87965		2.15185	0.279879	0.549291	0.995591		0.864457	1.14988	0.741163	0.0922946		0.464794	1.02271	1.51685	0.730014		0.2682	0.367073	0.662838	1.29751		9.64001	5.7902	4.60222	4.60188		2.78215	6.33955	14.4026	35.1098
Pre_OP		21.5796	9.21358	9.26856	3.7066		2.07411	0.427935	0.723321	0.372644		7.26493	0.887994	0.258271	0.130553		2.02258	3.12683	1.77547	1.963		2.26165	1.32192	1.50017	1.03688		19.3179	8.10698	7.70214	2.65123		11.7075	19.9088	21.9688	39.7889
Pre_OP		4.96725	4.27782	4.86368	4.68248		7.94779	0.0524855	0.157556	0.180542		2.64896	0.890319	0.0995776	0.829756		0.157737	1.42879	0.170567	0.282175		0.473296	0.369468	0.225677	0.659087		4.55304	3.87257	4.6086	3.78603		10.3952	9.54066	4.89686	17.4084
Pre_OP		5.9802	13.0975	9.19992	5.47198		2.95583	0.581602	0.928817	1.47693		1.03276	1.09574	0.66837	0.208635		0.404602	0.635977	1.0765	2.45076		0.195169	0.326953	0.233148	0.762678		5.7448	12.7629	8.9323	4.72555		3.39733	2.56175	2.61017	16.1395
Pre_OP		4.49057	7.93756	5.79935	6.01658		16.998	0.864566	1.13851	1.11334		1.97192	1.0048	0.51388	1.31161		1.05988	0.659362	0.727159	0.894876		1.68402	3.10936	2.07015	3.04753		2.80656	4.8282	3.7292	2.96905		60.0029	64.3999	55.512	102.643
Pre_OP		3.19311	6.1066	3.55317	0.512569		12.1903	0.640424	1.00303	0.890784		2.01597	0.802562	0.51473	0.783547		1.14934	0.567076	0.768875	0.845419		0.675796	1.02746	0.710887	0.213733		2.51727	5.17803	2.84228	0.294634		26.8464	19.8426	25.0111	72.5419
Pre_OP		6.12322	3.07569	13.4534	3.71248		2.6737	0.501449	1.0926	0.643043		1.09227	0.757268	1.22116	1.40182		1.0654	1.12626	0.678425	0.786744		1.0598	0.672999	3.62131	1.04201		5.06342	2.40269	9.83213	2.64781		20.9306	28.0102	36.8314	38.8799
Pre_OP		18.3436	14.1681	10.9439	2.94157		1.14783	0.217025	0.509931	0.638936		2.35708	0.699668	0.230248	0.144847		0.352998	1.29697	1.92919	0.541606		0.987002	0.757262	0.635293	0.65439		17.5895	13.4109	10.3086	2.30428		5.61132	5.64664	6.16274	28.3989
Pre_OP		7.74711	10.3755	9.82612	2.34495		8.02683	0.40004	1.13488	0.841859		4.12947	0.716768	0.739757	1.23467		1.02145	2.18605	1.48322	0.978914		1.17716	1.10396	1.37774	1.08319		6.93414	9.27153	7.55679	1.26176		16.9763	11.907	18.2318	85.8472
Pre_OP		6.34029	16.8632	11.9907	4.11108		1.33073	1.35025	2.39751	0.380387		0.601901	0.935394	0.661365	0.212302		1.42943	0.59645	2.54101	1.22226		0.365877	0.171046	0.361124	0.657668		5.97442	16.6921	11.6295	3.45341		6.12407	1.02471	3.10523	19.044
Pre_OP		9.11955	9.11598	15.0268	5.65563		9.89903	0.668037	0.781245	0.706448		2.12742	0.531907	0.569507	0.896587		1.16313	1.28125	0.74761	0.610097		1.3488	1.1355	2.59203	1.35084		7.81998	8.11228	12.4348	4.34883		21.7682	19.9124	20.8451	31.0622
Pre_OP		10.1841	10.2889	11.539	2.9575		16.3862	0.590168	1.09011	1.24912		2.79327	1.36447	0.451544	2.01071		1.35447	1.61144	1.25922	0.193349		2.7611	2.41882	3.45034	1.05933		7.36326	7.81914	8.08864	1.89817		37.4983	30.9346	42.6566	55.8077
Pre_OP		11.3388	6.11458	5.8265	2.40126		13.7635	0.56742	2.56231	0.769784		3.73761	0.952588	0.3818	0.769715		1.50217	2.62932	2.81485	0.96517		3.23771	1.23308	1.19464	0.956108		8.1011	4.8815	4.63186	1.44515		39.9663	25.2603	25.7919	66.1599
Post-OP		9.58179	24.0923	22.6484	3.68432		2.15984	2.36717	1.47734	1.66007		1.7582	0.61878	0.324058	0.546677		0.867049	2.62064	1.90668	1.23289		0.847962	1.36593	1.93582	0.701398		8.73698	22.9465	21.7542	2.66799		13.6613	5.95269	8.89861	33.0188
Post-OP		5.9802	13.0975	9.19992	5.47198		2.95583	0.581602	0.928817	1.47693		1.03276	1.09574	0.66837	0.208635		0.404602	0.635977	1.0765	2.45076		0.195169	0.326953	0.233148	0.762678		5.7448	12.7629	8.9323	4.72555		3.39733	2.56175	2.61017	16.1395
Post-OP		10.8793	6.55581	7.11586	4.77655		1.65149	0.462292	0.87083	1.11986		1.49237	1.12172	0.35401	0.137226		1.04907	0.555912	0.849922	2.03186		0.702688	0.212981	0.254841	0.617219		10.1767	6.34283	6.86102	4.15933		6.90491	3.35783	3.71432	14.8394
Post-OP		6.13109	7.46668	9.9457	4.75471		11.256	0.805204	1.59222	1.55598		2.1417	0.731785	0.398716	0.259762		1.65683	1.38001	1.07985	0.698891		2.1398	2.83959	4.00256	2.33842		3.99129	4.62709	5.94314	2.41628		53.6118	61.3687	67.3475	96.7778
Post-OP		5.79348	3.80983	4.48908	1.51231		7.44726	0.438278	0.987798	1.31496		1.79277	0.632778	0.594358	0.679106		0.623901	1.38697	0.768661	1.12099		0.923839	0.687999	0.944112	0.515957		4.86964	3.13392	3.54497	0.996349		18.9714	21.9533	26.6325	51.7848
Post-OP		4.65072	4.52169	7.89965	1.73489		4.25681	0.218798	1.3487	1.12155		2.61877	0.554754	0.243588	0.53799		0.737938	1.34768	2.0542	0.770175		0.621064	0.56565	1.80848	0.655242		4.02965	3.95604	6.09116	1.07964		15.4123	14.2984	29.6903	60.6906
Post-OP		15.1493	17.095	18.2476	4.57617		4.17171	0.26555	0.335902	0.455221		1.66088	0.624574	0.633154	0.0847981		0.219722	2.97661	0.934638	0.802927		0.434775	0.705096	0.797868	0.595761		14.7145	16.3899	17.4498	3.98041		2.95473	4.30202	4.57236	14.9673
Post-OP		4.24331	15.7466	19.923	1.81216		1.05584	0.192283	0.987951	0.959542		1.3288	0.349081	0.511228	0.0571852		0.944861	2.4181	1.10482	1.74386		0.337815	0.481374	1.63349	0.423308		3.9055	15.2652	18.2895	1.38885		8.64973	3.1534	8.93127	30.479
Post-OP		11.2435	12.5241	12.3215	0.875363		4.69328	0.932419	1.13282	0.687595		3.55741	0.851166	0.600628	0.159126		2.16741	1.64679	1.55954	0.770537		0.766733	0.34319	0.767521	0.114861		10.7461	12.103	11.5827	0.777714		7.13496	2.83559	6.62644	14.7691
Post-OP		10.0731	11.1988	7.8771	1.16914		1.99053	0.228588	0.649435	0.461015		1.38591	0.413209	0.529681	0.0656043		1.08345	1.11131	0.960994	0.717828		0.323716	0.841356	0.468594	0.227223		9.73769	10.3612	7.45648	0.93468		3.32436	12.5402	6.28439	24.3102
Post-OP		20.2292	11.2149	17.5643	4.00338		2.23064	0.567627	0.834351	0.602795		0.726025	1.11173	0.261799	0.12013		0.66423	0.84025	1.6526	0.699831		0.667968	0.867914	1.75146	0.818143		19.6034	10.358	15.8771	3.18523		3.40741	2.74093	11.0314	25.6855
Post-OP		10.9942	7.08068	7.38058	6.45849		6.75578	0.289178	0.731728	1.96669		2.14722	0.682339	0.643461	0.307081		2.4575	2.07658	2.15556	0.616528		2.27441	0.939484	0.458269	0.73032		8.58588	6.08381	6.92231	5.71174		26.4901	15.4424	6.62018	12.7863
獨立normal VS Pre-OP		0.0255598	0.0166838	0.712193	0.0117287		0.00994889	0.0072256	0.0103416	0.157369		0.0196907	0.00910615	0.231419	0.000370866		0.00104507	0.0259967	0.101033	0.241241		0.00156971	0.161535	0.0643823	0.317332		0.00878607	0.0115523	0.763646	0.00559346		0.000764626	0.011541	0.0268614	0.0518318
獨立normal VS Post-OP		0.0270206	0.169378	0.0909979	0.00750209		0.214388	0.0784107	0.000764854	0.00260264		0.0591718	0.000469352	0.260347	0.0206561		0.00601916	0.00460191	0.0733101	0.042851		0.0159409	0.693169	0.174173	0.0133885		0.016851	0.157521	0.124683	0.0120312		0.0157221	0.203384	0.378868	0.722125
配對Pre VS Post		0.774497	0.258558	0.140673	0.651036		0.0305604	0.832581	0.543857	0.0965406		0.203321	0.00599172	0.695648	0.0107827		0.932106	0.50937	0.95854	0.484183		0.057748	0.0471405	0.48241	0.0120089		0.568791	0.203427	0.0836636	0.973805		0.0198357	0.0130972	0.0723327	0.0416198
Mean_normal		15.0192	14.6371	8.82929	5.9017		3.05731	0.29061	0.547723	0.593914		1.32365	1.14785	0.411826	0.109518		0.460915	0.815798	2.03414	0.742456		0.329502	0.761586	0.814037	1.30085		14.6897	13.8724	8.01391	4.60241		2.58578	6.18098	10.403	30.2946
STD_normal		6.41624	5.98197	2.01856	2.25029		0.998714	0.055478	0.162971	0.18873		0.36062	0.232602	0.133494	0.0299087		0.129169	0.299371	1.17428	0.180206		0.178971	0.261465	0.201323	0.522841		6.37087	5.81509	1.88028	1.77302		1.52362	2.13437	2.19852	7.12021
Mean_Pre		9.11728	9.21958	9.27426	3.70956		7.94949	0.571784	1.12665	0.771984		2.6478	0.886623	0.525851	0.827896		1.05693	1.42881	1.33101	0.977864		1.35228	1.13732	1.49771	1.04362		7.81545	8.11156	7.6914	2.64883		21.7687	19.9125	21.9686	47.8101
STD_Pre		5.62969	4.08528	3.59683	1.60322		5.92383	0.324293	0.696405	0.376753		1.78751	0.214519	0.291862	0.591857		0.531615	0.837638	0.803844	0.652672		0.966174	0.859578	1.19946	0.696453		5.29112	4.3186	3.15125	1.30882		16.9593	17.1299	16.7468	28.6388
Mean_non-Post		9.5791	11.2003	12.0511	3.40245		4.21875	0.612415	0.989825	1.11518		1.80357	0.732304	0.480254	0.26361		1.07305	1.58307	1.342	1.13809		0.852995	0.848126	1.25468	0.708378		8.73685	10.3609	10.8921	2.66865		13.66	12.5423	15.2466	33.0207
STD_non-Post		4.70096	5.8673	5.98262	1.8929		2.98416	0.60137	0.357001	0.497282		0.753622	0.262665	0.155806	0.21197		0.685622	0.787682	0.496277	0.611599		0.670996	0.7028	1.06812	0.555833		4.79467	5.94037	5.956	1.68702		14.5765	16.6728	18.553	25.2314
